# Supplementary material for: Quantitative SARS-CoV-2 subgenomic RNA as a surrogate marker for viral infectivity: Comparison between culture isolation and direct sgRNA quantification
Source: PLoS One. 2023 Sep 1;18(9):e0291120. doi: 10.1371/journal.pone.0291120 (PMC10473502; doi:10.1371/journal.pone.0291120)
Supplement: S2 File — (XLSX) [file pone.0291120.s007.xlsx]

## Sheet: Dataset_Figure1
ID	SARS-CoV-2 RNA (log copies/mL)	N SgRNA (log copies/mL)	E SgRNA (log copies/mL)	RNAseP (log copies/mL)	Culture Isolation
1	0	0	0	5.7	Negative
6	2.61384	0	0	5.4	Negative
8	0	0	0	6	Negative
9	2.15229	0	0	6	Negative
10	0	0	0	5.4	Negative
11	0	0	0	5.5	Negative
12	0	0	0	6.2	Negative
13	0	0	0	5.3	Negative
20	7	5.88964	4.43393	6.1	Positive
23	6.5997	5.49443	5.91477	5.7	Positive
25	4.71628	3.63043	3.07555	4.9	Positive
35	2.51455	0	0	5.3	Negative
36	2.85065	0	0	4.9	Negative
38	0	0	0	5.7	Negative
39	2.47857	0	0	5.4	Negative
43	0	0	0	4.9	Negative
53	0	0	0	6.1	Negative
55	2.43933	0	0	5.7	Negative
56	0	0	0	5.5	Negative
61	4.35654	0	0	5.4	Negative
62	2.95904	0	0	5.3	Negative
65	3.40535	0	2.32222	5.2	Negative
69	4.51658	0	0	4.8	Negative
71	2.80754	0	0	5.2	Negative
72	4.04191	2.99123	2.50786	5.5	Negative
74	5.09143	4.08814	3.26007	4.9	Positive
77	2.8451	2.60853	2.54407	5.8	Positive
78	7	5.48657	6.02979	4.6	Positive
79	3.77078	2.26007	2.07555	5.5	Positive
80	3.61595	2.79934	2.6902	4.4	Negative
82	0	0	0	5.2	Negative
84	3.935	0	0	5.9	Negative
85	3.93852	0	0	4.9	Negative
86	3.31744	2.4133	1.92428	5	Positive
88	2.20683	0	0	4.6	Negative
89	7	5.725	6.39045	4.8	Positive
90	6.37491	2.51188	5.40524	5.3	Positive
91	7	5.37555	5.9709	5.3	Positive
92	7	4.74732	6.57942	5.5	Positive
93	7	5.40524	6.15643	5.2	Positive
95	2.83059	0	0	5	Negative
97	0	0	0	4.6	Negative
98	3.21299	0	0	4.9	Negative
99	4.13513	3.22531	3.14613	5.4	Negative
100	3.39742	2.88649	1.99123	5.1	Negative
102	0	0	0	4.4	Negative
104	4.94547	2.14613	2.88649	4.8	Negative
105	3.38507	0	0	5.5	Negative
107	3.28171	0	0	6	Negative
108	0	0	0	5.3	Negative
112	4.66885	2.38917	1.79934	3.2	Positive

## Sheet: Dataset_Figure2
ID	culture isolation results vs SgRNA detection	SARS-CoV-2 RNA (log copies/mL)	N SgRNA (log copies/mL)	E SgRNA (log copies/mL)	Culture Isolation
1	Concordant -/-	0	0	0	Negative
6	Concordant -/-	2.61384	0	0	Negative
8	Concordant -/-	0	0	0	Negative
9	Concordant -/-	2.15229	0	0	Negative
10	Concordant -/-	0	0	0	Negative
11	Concordant -/-	0	0	0	Negative
12	Concordant -/-	0	0	0	Negative
13	Concordant -/-	0	0	0	Negative
20	Concordant +/+	7	5.88964	4.43393	Positive
23	Concordant +/+	6.5997	5.49443	5.91477	Positive
25	Concordant +/+	4.71628	3.63043	3.07555	Positive
35	Concordant -/-	2.51455	0	0	Negative
36	Concordant -/-	2.85065	0	0	Negative
38	Concordant -/-	0	0	0	Negative
39	Concordant -/-	2.47857	0	0	Negative
43	Concordant -/-	0	0	0	Negative
53	Concordant -/-	0	0	0	Negative
55	Concordant -/-	2.43933	0	0	Negative
56	Concordant -/-	0	0	0	Negative
61	Concordant -/-	4.35654	0	0	Negative
62	Concordant -/-	2.95904	0	0	Negative
65	Discordant -/+	3.40535	0	2.32222	Negative
69	Concordant -/-	4.51658	0	0	Negative
71	Concordant -/-	2.80754	0	0	Negative
72	Discordant -/+	4.04191	2.99123	2.50786	Negative
74	Concordant +/+	5.09143	4.08814	3.26007	Positive
77	Concordant +/+	2.8451	2.60853	2.54407	Positive
78	Concordant +/+	7	5.48657	6.02979	Positive
79	Concordant +/+	3.77078	2.26007	2.07555	Positive
80	Discordant -/+	3.61595	2.79934	2.6902	Negative
82	Concordant -/-	0	0	0	Negative
84	Concordant -/-	3.935	0	0	Negative
85	Concordant -/-	3.93852	0	0	Negative
86	Concordant +/+	3.31744	2.4133	1.92428	Positive
88	Concordant -/-	2.20683	0	0	Negative
89	Concordant +/+	7	5.725	6.39045	Positive
90	Concordant +/+	6.37491	2.51188	5.40524	Positive
91	Concordant +/+	7	5.37555	5.9709	Positive
92	Concordant +/+	7	4.74732	6.57942	Positive
93	Concordant +/+	7	5.40524	6.15643	Positive
95	Concordant -/-	2.83059	0	0	Negative
97	Concordant -/-	0	0	0	Negative
98	Concordant -/-	3.21299	0	0	Negative
99	Discordant -/+	4.13513	3.22531	3.14613	Negative
100	Discordant -/+	3.39742	2.88649	1.99123	Negative
102	Concordant -/-	0	0	0	Negative
104	Discordant -/+	4.94547	2.14613	2.88649	Negative
105	Concordant -/-	3.38507	0	0	Negative
107	Concordant -/-	3.28171	0	0	Negative
108	Concordant -/-	0	0	0	Negative
112	Concordant +/+	4.66885	2.38917	1.79934	Positive

## Sheet: Dataset_supplementaryFigure2
ID	RNAseP (log copies/mL)
1	5.7
6	5.4
8	6
9	6
10	5.4
11	5.5
12	6.2
13	5.3
20	6.1
23	5.7
25	4.9
35	5.3
36	4.9
38	5.7
39	5.4
43	4.9
53	6.1
55	5.7
56	5.5
61	5.4
62	5.3
65	5.2
69	4.8
71	5.2
72	5.5
74	4.9
77	5.8
78	4.6
79	5.5
80	4.4
82	5.2
84	5.9
85	4.9
86	5
88	4.6
89	4.8
90	5.3
91	5.3
92	5.5
93	5.2
95	5
97	4.6
98	4.9
99	5.4
100	5.1
102	4.4
104	4.8
105	5.5
107	6
108	5.3
112	3.2
